# Supplementary material for: Whole-exome Sequencing Helps the Diagnosis and Treatment in Children with Neurodevelopmental Delay Accompanied Unexplained Dyspnea
Source: Sci Rep. 2018 Mar 26;8:5214. doi: 10.1038/s41598-018-23503-2 (PMC5980106; doi:10.1038/s41598-018-23503-2)
Supplement: Supplementary file 3 — Supplemental table S3 [file 41598_2018_23503_MOESM3_ESM.xls]

## Sheet: table S3
Whole-exome Sequencing Helps the Diagnosis and Treatment in Children with Neurodevelopmental Delay Accompanied Unexplained Dyspnea Wenjia Tong1, Yajian Wang2, Yun Lu3, Tongsheng Ye4, Conglei Song5, Yuanyuan Xu1, Min Li1, Jie Ding1, Yuanyuan Duan1, Le Zhang1, Weiyue Gu2, Xiaoling Zhao1, Xiu-An Yang6*, & Danqun Jin1* 1Pediatric Intensive Care Unit, Anhui Provincial Children’s Hospital, Hefei 230029…
Suspicious genes that were screened out for Patient24.
Gene	inheritance	Position	Nucleotides	Protein	rs	dbSNP	in house	1000genomes	1000genomes	1000genomes	ExAC	mRNA	OMIM	Coverage	Average depth	Total depth	Mutation depth	Rate	Total depth	Mutation depth	Rate	Total depth	Mutation depth	Rate
								China	China South	China North						Proband	Proband	Proband	Mother	Mother	Mother	Father	Father	Father
RRM2B	AR	chr8:103251190	m.157C>A(E1)	utr	rs72554091	0.046	0	0.026	0.019	0.034	0	NM_015713.4	612075	1	104.6	38	17	0.45	11	0	0	19	12	0.63
RMND1	AR	chr6:151726300	m.1600C>G(E12)	utr	rs1065310	0.003	0	0	0	0	0	NM_017909.2	614922	1	187	37	19	0.51	27	12	0.44	18	7	0.39
RMND1	AR	chr6:151738516	c.1098T>G(E10)	p.366,S>R	rs190485049	0.0006	0	0.0048	0.0048	0.0049	0.0013	NM_017909.2	614922	1	187	152	74	0.49	124	58	0.47	128	0	0
GYS2	AR	chr12:21715921	c.993G>T(E7)	p.331,R>S	rs201958662	0.0002	0	0.0024	0.0048	0	0	NM_021957.3	240600	1	145.4	57	27	0.47	50	22	0.44	49	0	0
CPT1A	AR	chr11:68527038	c.2234C>T(E18)	p.745,T>M			0	0	0	0	0	NM_001876.3	255120	1	95.7	42	16	0.38	31	0	0	35	21	0.6
ETFDH	AR	chr4:159629542	c.1717C>T(E13)	p.573,Q>X(45)			0	0	0	0	0	NM_004453.2	231680	1	124.7	113	53	0.47	68	0	0	86	34	0.4
POLG	AR	chr15:89861826	c.3428A>G(E21)	p.1143,E>G	rs2307441	0.011	0	0	0	0	0.00023	NM_002693.2	613662	1	80.6	49	22	0.45	32	16	0.5	41	0	0
COQ2	AR	chr4:84185440	c.1178T>C(E7)	p.393,V>A	rs148156462	0.0064	0.0013	0.0048	0	0.0097	0.017	NM_015697.7	607426	1	78.1	181	87	0.48	114	1	0.01	155	81	0.52
